# Supplementary material for: A heterochromatin inducing protein differentially recognizes self versus foreign genomes
Source: PLoS Pathog. 2021 Mar 17;17(3):e1009447. doi: 10.1371/journal.ppat.1009447 (PMC8007004; doi:10.1371/journal.ppat.1009447)
Supplement: S1 Table — Total SZF1 ChIP-exo reads mapping to the human genome reference (Hg38/GRCh38) or EBV genome reference (NCBI Accession: NC_007605) for each experimental condition (lytic, refractory, and untreated samples). Mapped and unique lytic reads were normalized based on EBV copy number in refractory cells. (XLSX) [file ppat.1009447.s002.xlsx]

## Sheet: Sheet1
S1 Table. SZF1 ChIP-exo reads mapped to human and EBV genomes
Sample	Reference	Mapped Reads	Normalized to EBV Copy no.	Unique Reads	Normalized to EBV Copy no.	Non-unique Reads	Non-unique Reads Normalized
Lytic	EBV	2036400	16291	2002772	16022	33628	269
	Human	40579458	40579458	39813957	39813957	765501	765501
Refractory	EBV	141761	141761	140940	140940	821	821
	Human	74612125	74612125	73255784	73255784	1356341	1356341
Untreated	EBV	38892	38892	38694	38694	198	198
	Human	42257057	42257057	41447520	41447520	809537	809537
