# Supplementary material for: A heterochromatin inducing protein differentially recognizes self versus foreign genomes
Source: PLoS Pathog. 2021 Mar 17;17(3):e1009447. doi: 10.1371/journal.ppat.1009447 (PMC8007004; doi:10.1371/journal.ppat.1009447)
Supplement: S2 Table — SZF1 ChIP-exo sequence reads were mapped to either the EBV (NC_007605) or human (GRCh38) genome. Total indexed reads and unique read counts are shown for ChIP-exo sequence reads contributing to peak calling. Peaks: overlapping clusters of reads with sigma = 5 exclusion zone = 10 (s5e10F1), or sigma = 20 exclusion zone = 40 (s20e40F1), excluding singletons. Singletons: peaks wherein all associated reads are located at a single chromosomal coordinate. Peak-median: median read count for all peaks, excluding singletons. Peak-mean: average read count for all peaks, excluding singletons. Median-std: median standard deviation for all peaks with standard deviation greater than zero. The standard deviation reflects the variance of read positions within each peak. A peak with a standard deviation = 0 defines a singleton peak and is excluded from further analysis. Mean-std: average standard deviation for all peaks with standard deviations greater than zero. (XLSX) [file ppat.1009447.s003.xlsx]

## Sheet: Sheet1
S2 Table. ChIP-exo peak calling
Sample	Indexed Reads	Unique Reads	Reference	Filter	Peaks	Singletons	Median Peaks	Median STD	Mean Peaks	Mean STD
Lytic	27537253	1018200	EBV	s20e40F1	2418	1	161	11.1	206	10.9
				s5e10F1	9693	13	47	2.73	59	2.68
			Human	s20e40F1	231221	3818052	5	5.78	6	6.38
				s5e10F1	79352	4098238	5	1.6	6	1.79
Refractory	46578602	72981	EBV	s20e40F1	1438	734	27	5.4	32	5.95
				s5e10F1	1049	3303	17	1.43	23	1.6
			Human	s20e40F1	77202	2364972	20	2.4	25	3.87
				s5e10F1	41612	2458559	21	0.74	25	1.03
Untreated	27832703	20327	EBV	s20e40F1	1477	600	6	7.07	7	7.14
				s5e10F1	1034	2405	5	1.88	5	1.97
			Human	s20e40F1	361335	4236510	4	6.06	4	6.71
				s5e10F1	115775	4618455	4	1.74	5	1.88
