# Supplementary material for: A heterochromatin inducing protein differentially recognizes self versus foreign genomes
Source: PLoS Pathog. 2021 Mar 17;17(3):e1009447. doi: 10.1371/journal.ppat.1009447 (PMC8007004; doi:10.1371/journal.ppat.1009447)
Supplement: S3 Table — Peak midpoint positions mapped to the EBV reference genome (NC_007605), listed in descending order based on number of contributing midpoint sequences. Immediate early, early, and late refer to kinetic classes of lytic genes; CDS, coding sequence. Sites corresponding to the bolded genes were analyzed via GFP repression assay in Fig 2. (XLSX) [file ppat.1009447.s004.xlsx]

## Sheet: Sheet1
S3 Table. Putative SZF1-binding sites on the EBV genome in B cells refractory to lytic viral replication
Gene	Peak Midpoint Position	Strand	Location of peak midpoint	Gene Type
BNLF2a	167024	-	5UTR|CDS	early
BNLF2b	167024	-	upstream-178	other
BDLF2	119183	-	CDS	late
BDLF3	119183	-	upstream-366	late
BGLF4	110641	-	CDS	early
BNRF1	5560	+	CDS	late
BILF1	152207	-	CDS	late
LF1	152207	-	upstream-512	other
BSLF1	74092	-	CDS	early
BSRF1	74092	+	upstream-501	late
BcLF1	123237	-	CDS	late
BVRF1	133787	+	CDS	late
BDLF1	120708	-	CDS	late
BLLF3	76062	-	CDS	early
BLRF1	76062	+	upstream-156	late
BLRF2	76062	+	upstream-512	late
BFRF1	46964	+	CDS	early
BNRF1	1537	+	upstream-153	late
BdRF1	136546	+	CDS	late
BVRF2	136546	+	CDS	late
BDLF2	119038	-	CDS	late
BDLF3	119038	-	upstream-221	late
BBRF2	104309	+	CDS	other
BALF1	165341	-	upstream-85	early
BARF1	165341	+	CDS	early
BALF1	164447	-	CDS	early
BALF2	164447	-	upstream-90	early
BMLF1	71816	-	upstream-44	early
SM	71816	-	CDS	other
BMLF1	72003	-	upstream-231	early
BMRF1	67561	+	upstream10|5UTR	early
BNRF1	1188	+	upstream-502	late
BSLF1	72003	-	CDS	early
BSLF2	72003	-	upstream-2|CDS	early
SM	72003	-	5UTR|CDS	other
BGLF3	112462	-	CDS	other
BGRF1-BDRF1	112462	+	upstream-187	other
BHRF1	42914	+	3UTR	early
BXLF1	131049	-	CDS	early
BXLF2	131049	-	upstream-27	late
BNRF1	1387	+	upstream-303	late
BdRF1	136422	+	5UTR|CDS	late
BVRF2	136422	+	CDS	late
LF3	140558	-	CDS	other
BNLF2a	167424	-	upstream-356	early
BOLF1	62086	-	CDS	late
BXLF2	130688	-	CDS	late
BRLF1	91060	-	3UTR	imm early
BZLF1	91060	-	upstream-153	imm early
A73	160402	+	3UTR	other
BALF2	162011	-	CDS	early
BALF3	160402	-	CDS	late
BARF0	160402	+	CDS	other
BOLF1	61854	-	CDS	late
BCRF1	9217	+	upstream-413	late
BaRF1	66676	+	CDS	early
BBRF1	102525	+	CDS	late
BMRF2	69718	+	CDS	late
BFLF1	46708	-	upstream-470	other
BFRF1	46708	+	CDS	early
BGLF2	113873	-	CDS	late
BGRF1-BDRF1	113873	+	intron	other
BALF2	163782	-	CDS	early
BcRF1	127971	+	3UTR	other
BGLF4	110058	-	CDS	early
BGLF5	110058	-	upstream-4|CDS	early
BNRF1	1271	+	upstream-419	late
BTRF1	127971	+	CDS	other
LF3	140635	-	CDS	other
BALF2	161821	-	CDS	early
BKRF3	99002	+	3UTR	early
BKRF4	99002	+	CDS	late
BALF2	163524	-	CDS	early
BMRF1	68653	+	CDS	early
BMRF2	68653	+	5UTR	late
BNLF2b	166689	-	CDS	other
BBLF2-BBLF3	106715	-	CDS	early
BBRF3	106715	+	5UTR	late
BNRF1	1326	+	upstream-364	late
BZLF2	89196	-	CDS	late
BKRF2	97703	+	CDS	late
BKRF3	97703	+	upstream-361	early
BcRF1	127804	+	3UTR	other
BPLF1	50080	-	CDS	late
BTRF1	127804	+	CDS	other
BALF2	161818	-	CDS	early
BALF2	164199	-	CDS	early
BaRF1	66930	+	CDS	early
BcLF1	123105	-	CDS	late
BDLF3	118340	-	CDS	late
BMRF1	67670	+	CDS	early
BcLF1	124158	-	CDS	late
BNRF1	5102	+	CDS	late
BcLF1	124484	-	CDS	late
BDLF4	116811	-	5UTR	other
BGRF1-BDRF1	116811	+	intron	other
BZLF2	89300	-	CDS	late
A73	159547	+	intron	other
BALF2	160594	-	3UTR	early
BALF3	159547	-	CDS	late
BALF3	160594	-	CDS	late
BARF0	159547	+	CDS	other
BDLF3	118506	-	CDS	late
BGLF4	110604	-	CDS	early
BHLF1	40497	-	5UTR	early
BALF2	160833	-	3UTR	early
BALF3	160833	-	CDS	late
BDLF1	120527	-	CDS	late
BDLF2	120527	-	upstream-338	late
BOLF1	63441	-	upstream-406	late
BORF1	63441	+	CDS	late
BORF2	63441	+	upstream-439	early
BdRF1	135921	+	upstream-409	late
BKRF3	99320	+	3UTR	early
BKRF4	99320	+	CDS	late
BMRF2	69146	+	CDS	late
