# Supplementary material for: A heterochromatin inducing protein differentially recognizes self versus foreign genomes
Source: PLoS Pathog. 2021 Mar 17;17(3):e1009447. doi: 10.1371/journal.ppat.1009447 (PMC8007004; doi:10.1371/journal.ppat.1009447)
Supplement: S4 Table — SZF1 binding sites within the EBV genome were mapped to the human genome with the requirement of 12 contiguous nucleotides sharing 100% identity. Neighboring genes within 100 kb of the potential binding sites, with the potential to be regulated via SZF1 binding, are shown. Sites with validated presence in peak-pair sequences, i.e. footprints determined from the SZF1 ChIP-exo data for each condition (untreated [U], refractory [R], or lytic [L]) are also shown. (XLSX) [file ppat.1009447.s005.xlsx]

## Sheet: Sheet1
S4 Table. Validated SZF1-binding sites with 12 contiguous nucleotides predicted or footprinted on the human genome
Binding Site	Human Genome Position (predicted)	Gene	Genes within 100kb	SZF1 footprints (condition)	Reads contributing to footprints
BZLF1p	Chr13: 43564522-43564533	ENOX1	ENOX1	U, R, L	R>L>U
	Chr6: 2363582-2363593	None	None	None	-
	Chr21: 25535734-25535745	None	CYP2C63P	None	-
			LOC105372753
			MIR155HG
			LINC00515
			MRPL39
			JAM2
	Chr4: 152813443-152813454	ARFIP1	TIGD4	U, R, L	R>U>L
			ARFIP1
			NSA2P6
	Chr1: 181643670-181643681	CACNA1E	CACNA1E	U, R, L	R>U>L
BGLF4	Chr7: 79594283-79594294	None	NUP35P2	L
			LOC105375369
	Chr2: 216545731-216545742	None	SMARCAL1	U, L	U=L
			RPL37A-DT
			RPL37A
			LOC101928156
			LOC101928180
			LOC105373871
			LINC01280
			PSMB3P2
			IGFBP2
	Chr9: 107330760-107330771	RAD23B	LOC107987110	L
			LOC112268052
			LOC107987111
			LINC01509
	Chr14: 58797470-58797481	None	LOC102723725	None	-
			RPL31P4
			LINC01500
			LOC440181
BDLF2	Chr6: 3228141-3228152	None	BPHL	None	-
			TUBB2A
			TUBB2BP1
			LINC02525
			TUBB2B
			LOC100422781
			LOC105374889
			PSMG4
			SLC22A23
	Chr10: 132665253-132665264	INPP5A	INPP5A	U
	Chr14: 101899333-101899344	PPP2R5C	PPP2R5C	U, R, L	R>L>U
			LOC107984659
			DYNC1H1
	Chr6: 166542740-166542751	RPS6KA2	RPS6KA2	U, R, L	R>L>U
			RPS6KA2-IT1
			MIR1913
			RAMACL
			LOC107986671
