# Supplementary material for: A heterochromatin inducing protein differentially recognizes self versus foreign genomes
Source: PLoS Pathog. 2021 Mar 17;17(3):e1009447. doi: 10.1371/journal.ppat.1009447 (PMC8007004; doi:10.1371/journal.ppat.1009447)
Supplement: S5 Table — Sequences derived from the top 27 motifs identified from Meme-suite analysis of SZF1 ChIP-exo read libraries mapped to Human (GRCh38) or EBV (NC_007605) genomes. Note: Fine grain peak-calling when sigma (s) = 5, exclusion zone (e) = 10; Coarse grain peak-calling sigma (s) = 20, exclusion zone (e) = 40; Untreated Human s5e10 and Lytic EBV s5e10 resulted in no motif hits. e values in bold indicate validated Motifs 1 and 2 while e value highlighted in grey indicates Motif 3 depicted in Fig 6. Core 8 nt sequences of AATGGAAT and AATCGAAT are highlighted in yellow and green, respectively with the overlapping region highlighted in grey. (XLSX) [file ppat.1009447.s006.xlsx]

## Sheet: Sheet1
S5 Table. Consensus sequences derived from the top 27 motifs in the SZF1 ChIP-exo library
Chip-Exo Read Libraries	Motif	e-value
Lytic Human s5e10	GGAATCGAACC	2.9e-402
	TATATACTGTACATAAAATAT	4.4e-144
	AGCCTAGACAAGAGTTACATC	3.8e-106
Lytic Human s20e40	AATGGAATGGAATGG	3.5e-655
Untreated Human s20e40	GGAATGGAATGGAATGGAATGGAATGGAATGGA	6.4e-598
	GGAATGGAATGGAA	2.2e-498
	GATCAGTGCAGAGATATGTCA	2.6e-83
	GGGATTCGAACCCGGGACCCC	4.2e-75
	ACTTTGATATTTTATGTA	1.6e-69
	GTGATCAGTGCAGAGATAT	4.9e-68
	TCCCCTGTAGGCAGAGCCTAGAC	1.2e-62
Refractory Human s5e10	ATGGAATCGAATGGAATC	8.3e-480
	GGTAGCTCAGTGGTT	1.7e-161
	ATACTGTACATAAAATATC	4e-157
	GATCAGTGCAGAGAT	1.6e-108
	GCTTCGCATGCGGGAGGCCCC	2.8e-102
	TCACCTGGGTGATCAGTGCAG	2.4e-83
	TTACATCACCTGGGT	1.4e-46
	CCCCACCGAGATTTGAACTCG	7.1e-29
Refractory Human s20e40	TGGAATGGAATGG	1.9e-561
	AATGGAATGGAATCGAAT	2.2e-349
	GAGGTCCCGGGTTCGAATCCC	8.1e-234
	TCACCTGGGTGATCAGTGCAG	6.5e-154
	AACTCTTGTCTAGGCTCTGCC	1.9e-65
Refractory EBV s5e10	CTCTGTAAGTCCTCTGTGAGCAGGGTGTC	0.0011
Untreated EBV s5e10	GGATAATAGATGCTTCCCTCCTATAGCA	7.7e-10
	CCGAGGTCAAGTCCCGGGTGG	3.3e-08
