# Supplementary material for: A heterochromatin inducing protein differentially recognizes self versus foreign genomes
Source: PLoS Pathog. 2021 Mar 17;17(3):e1009447. doi: 10.1371/journal.ppat.1009447 (PMC8007004; doi:10.1371/journal.ppat.1009447)
Supplement: S6 Table — (XLSX) [file ppat.1009447.s007.xlsx]

## Sheet: Sheet1
S6 Table. Human mapped reads matching to core 8 mers in motifs 1 and 2
Sample Condition	Consensus 8 mers	Read Count	Percent Indexed Reads
Untreated	AATGGAAT	437449	1
	AATCGAAT	41531	0.098
Refractory	AATGGAAT	690196	0.93
	AATCGAAT	66187	0.088
Lytic	AATGGAAT	386820	0.95
	AATCGAAT	37206	0.092
