# Supplementary material for: A heterochromatin inducing protein differentially recognizes self versus foreign genomes
Source: PLoS Pathog. 2021 Mar 17;17(3):e1009447. doi: 10.1371/journal.ppat.1009447 (PMC8007004; doi:10.1371/journal.ppat.1009447)
Supplement: S7 Table — (XLSX) [file ppat.1009447.s008.xlsx]

## Sheet: Sheet1
S7 Table. List of SZF1 footprints, represented by 176 peak-pairs on the human genome, contributing to motif 1
Chromosome	Start	End	Strand	Motif Start	p value		Site
chr16	34574227	34574287	+	22	1.75e-11	gaatcatcaa	ATGGAATCGAATGGAATC	atcgtcgaat
chr16	46389770	46389830	+	9	6.82e-11	atcatcaa	ATGGACTCGAATGGAATC	atcatagaat
chr5	49657898	49657958	-	5	6.82e-11	atgcaatgga	ATGGAATGGAATGGAATC	atct
chr16	34592694	34592754	-	20	6.82e-11	gaatcatcga	ATGGACTCGAATGGAATC	atcatcgaat
chr16	46390443	46390503	+	31	6.82e-11	aaatcataaa	ATGGACTCGAATGGAATC	atcgaatgca
chr16	46389966	46390026	+	38	8.76e-11	tcatcatcat	ATGGAATCAAATGGAATC	atcgaa
chr16	46394699	46394759	+	34	8.76e-11	tcaccgtcga	ATGGAATCAAATGGAATC	atcgaatgga
chr16	34593090	34593150	-	11	8.76e-11	tcaccgtcgc	ATGGAATCAAATGGAATC	atcgaatgga
chr4	49653664	49653724	+	34	1.21e-10	tccgaatgga	ATGGAATGGAATGGAATG	gaaaggaatc
chr4	49643136	49643196	+	35	1.21e-10	tccgagtgga	ATGGAATGGAATGGAATG	gaatagaat
chr5	49601859	49601919	+	37	1.21e-10	ctcaagtgca	ATGGAATGGAATGGAATG	gaatgga
chr20	31068619	31068679	+	24	1.21e-10	cccgaatgga	ATGGAATGGAATGGAATG	gaatggaatg
chr5	49658360	49658420	-	9	1.21e-10	atggaatgga	ATGGAATGGAATGGAATG	gaatggaa
chr10	41875417	41875477	+	37	1.21e-10	accgaataga	ATGGAATGGAATGGAATG	gaaatga
chr5	49667133	49667193	-	7	1.21e-10	acggaatgga	ATGGAATGGAATGGAATG	aatgga
chr10	41860271	41860331	+	38	1.21e-10	gtgcaaggga	ATGGAATGGAATGGAATG	gaatag
chr5	49658659	49658719	-	5	1.21e-10	atggcatgga	ATGGAATGGAATGGAATG	gaat
chr5	49601618	49601678	+	38	1.21e-10	atggaatgga	ATGGAATGGAATGGAATG	gaatgt
chr10	41859906	41859966	+	38	1.21e-10	cccgagtgca	ATGGAATGGAATGGAATG	gaatgg
chr16	46389911	46389971	+	15	1.95e-10	gaatcatcga	ATGGAATTGAATGGAATC	accattgaat
chr16	46390318	46390378	+	18	1.95e-10	tcatcatcga	ATGGAATTGAATGGAATC	atcaattgga
chr16	34583578	34583638	+	11	2.49e-10	tcatcatcaa	ATGGAATCCAATGGAATC	atcgaatgga
chr16	46389676	46389736	+	31	2.49e-10	tcatcatcga	ATGGAATCCAATGGAATC	atcgagtgga
chr5	49601938	49601998	+	38	2.49e-10	cccgaataga	ATGGAATGAAATGGAATC	aacgag
chr16	46394745	46394805	+	37	2.49e-10	tcatcatcga	ATGGAATGAAATGGAATC	atccaat
chr16	46390991	46391051	+	27	2.84e-10	gaatcatcaa	ATGGAATCTAATGGAATC	atcatcaaat
chr20	31068126	31068186	+	8	4.48e-10	gagtgga	ATGGAATAGAATGGAATG	gaatgcaatc
chr16	34595165	34595225	-	16	6.95e-10	tcatcatcga	ATGGAATCGAAAGGAATC	atcgaatgga
chr16	46389884	46389944	+	19	6.95e-10	tcatcatcga	ATGGAATCGAAAGGAATC	atcgaatgga
chr16	34581726	34581786	+	23	9.3e-10	gaatcattga	ATGGACTCCAATGGAATC	atcaccaact
chr16	46398814	46398874	+	36	9.3e-10	gaacaatcaa	ATGGACTCCAATGGAATC	atctaatg
chr16	46386873	46386933	+	40	1.16e-09	aaatcatcga	ATGGACTCTAATGGAATC	atca
chr4	49149730	49149790	-	6	1.6e-09	gtgcaatgga	ATGGAATGGAATGGAATA	gaatg
chr16	34593332	34593392	-	22	2.22e-09	tcatcatcaa	ATGAAATCAAATGGAATC	atcgtatgga
chr16	34586789	34586849	+	12	2.88e-09	taagtgtcga	ATGGACTCGAATGAAATC	atcatcgagt
chr16	34588033	34588093	+	40	3.13e-09	gaatcatcgc	ATGGAATCAAATGGAATT	atca
chr5	49661414	49661474	-	20	3.61e-09	gtggaatgta	ATGGAAAGGAATGGAATG	gaatggaatg
chr16	34582973	34583033	+	38	3.61e-09	acatcactga	ATGGAATCAAATGAAATC	accgaa
chr5	49661131	49661191	-	8	3.61e-09	cccgaatgga	ATGGAGTGGAATGGAATC	aaatgca
chr16	46390704	46390764	+	9	3.61e-09	attatcga	ATGGAATCAAATGAAATC	atcaaatgga
chr10	41875101	41875161	+	38	3.61e-09	cccgactgca	ATGGAATGGAATGCAATC	atcccg
chrY	11749091	11749151	+	20	3.97e-09	gtggaatcaa	GTGGAATGGAATGGAATG	gaatggaatg
chr16	46401531	46401591	+	26	3.97e-09	acatcattga	ATAGAATTGAATGGAATC	atcacatgga
chr17	21988702	21988762	+	34	3.97e-09	cccgagtgca	GTGGAATGGAATGGAATG	gtgtggaatg
chr10	41903506	41903566	+	8	4.58e-09	gaatgga	ATGGAATGGATTGGAATG	caatggaatg
chr16	34588522	34588582	+	13	4.58e-09	tcatcatcga	ATGAAATCAAATGGAATG	atcatatgga
chr16	46390154	46390214	+	22	4.58e-09	tcatcatcaa	ATGGAATAGAATGGAATA	atggaatgga
chr16	46390538	46390598	+	31	4.58e-09	gaatcattga	ATGGAAATGAATGGAATC	attgaatgga
chr10	38873138	38873198	+	37	5.06e-09	atgcaaagca	ATGGAATGGAATAGAATG	gaatgca
chr16	46387762	46387822	+	27	6e-09	tcatcagaga	CTGGAATCAAATGGAATC	attaaatgga
chr5	49602013	49602073	+	8	6e-09	gaatgga	AAGGAATGGAATGGAATG	gaatggtacg
chr16	46399748	46399808	+	37	6e-09	tcatcatgat	ATGGAATTGAGTGGAATC	atcgtat
chr16	34581235	34581295	+	26	6e-09	tcatcatcca	CTGGAATCAAATGGAATC	attgaatgga
chr16	46394840	46394900	+	14	6e-09	gaatcatcaa	ATGAAATCCAATGGAATC	atcatcgaat
chr16	34581610	34581670	+	20	6e-09	tcatcatcat	ATGGAATTGAGTGGAATC	atcgtatgga
chr10	38578997	38579057	+	10	6e-09	gggaatgga	ATGGAATGGAATGGAAAG	gactggaatg
chr16	46400813	46400873	+	29	7.66e-09	gaatcttcta	ATGGACTCAAGTGGAATC	atcatcgaaa
chr16	34582231	34582291	+	13	7.66e-09	tcatcatcgt	ATGGAATTGAATGGAAAC	attgcaagga
chr16	46400617	46400677	+	32	7.66e-09	tcatcatcga	ATGGAATCTAATGGAATA	atagaatgaa
chr16	34595208	34595268	-	22	7.66e-09	tcacctttga	ATGGAATCAAAGGGAATG	attgaaagga
chr10	38902443	38902503	+	33	8.41e-09	gtcaaataga	ATAGAATTGAATGGAATG	gcatcaaatg
chr20	31068713	31068773	+	10	9.62e-09	tggaatgga	ATGGAATGGAATGGAAGG	gaatggaatg
chr5	49661663	49661723	-	16	1.07e-08	cccgagtgta	ATGGCATGGAATGGAATG	gaatggaatg
chr16	34584741	34584801	+	28	1.07e-08	tcatcatcga	ATGGATTTGAATGGAATC	atcgaataca
chr4	49657529	49657589	+	9	1.23e-08	ggaaccga	ATCGAATCCAATGGAATC	aactggaatg
chrY	56828996	56829056	-	9	1.23e-08	atcaaatgtt	ATGGAATCAAATGGAAGG	aaacggaa
chr16	34595464	34595524	-	37	1.23e-08	tcatcga	ATGGAATCTAAGGGAATC	atcgtcgaat
chr16	34583445	34583505	+	23	1.23e-08	gaatcatcga	ATGGAATCTAAGGGAATC	atcgaatggg
chr16	46390005	46390065	+	22	1.23e-08	gaatcatcga	ATGGACAAGAATGGAATC	atcgtcaaat
chr20	31157735	31157795	+	15	1.38e-08	atgcaatgga	ATGGAATGGAATGGATTC	aactcgagtg
chr16	34573047	34573107	+	33	1.38e-08	gaattgttga	ATGGACTCCAATGGAGTC	attgaatgga
chr16	46399440	46399500	+	25	1.38e-08	tcaatgtcaa	GTGGAATCGAGTGGAATC	atcgaaagaa
chr16	46399431	46399491	+	34	1.38e-08	tcaatgtcaa	GTGGAATCGAGTGGAATC	atcgaaagaa
chr16	46394862	46394922	+	18	1.6e-08	tcatcatcga	ATAGAATCGAATTGAATC	aacatcaaat
chr16	34593489	34593549	-	12	1.6e-08	gaatcataga	ATGGAATCCAATGTAATC	atcatcgaat
chr16	46394476	46394536	+	27	1.77e-08	gaatcatcgt	ATGGACTCCAACGGAATC	atcatcgact
chr16	34586859	34586919	+	37	2.04e-08	gaatcatcga	ATGCACTCCAATGGAATC	aatatcg
chr16	46390468	46390528	+	29	2.04e-08	gaatcatcga	ATGCACTCCAATGGAATC	aacatcgaac
chr16	34576020	34576080	+	27	2.61e-08	tcatcataga	AAGGAATCGAAGGGAATC	atcgaatgga
chr5	49658629	49658689	-	5	2.61e-08	atggaatggt	ACGGAATAGAATGGAATG	gaac
chr16	34573023	34573083	+	34	2.91e-08	gaatcatcga	ATGGAGTCGAATGGAATT	gttgaatgga
chr16	34595439	34595499	-	13	2.91e-08	gaatctttga	ATGGATTCGATTGGAATC	aagatcgaat
chr16	46388639	46388699	+	37	2.91e-08	tcatcatcga	ATGAGATCGAATGGAATC	atcgaat
chrY	11684041	11684101	+	28	3.29e-08	atggaattga	ATGGACTCAAATGTAATG	gactcgtatg
chr16	46398900	46398960	+	22	3.68e-08	tcatcatcca	ATGAAATCGGATGGAATC	aatgaaggga
chr16	46390294	46390354	+	16	3.68e-08	tcatcacaga	ATGGAATCGTACGGAATC	atcatcgaat
chr16	46398882	46398942	+	40	3.68e-08	tcatcatcca	ATGAAATCGGATGGAATC	aatg
chr4	49120942	49121002	-	9	5.79e-08	ttggaatgga	ATGGAATGGATTGGAGTG	gaatggaa
chr2	89833867	89833927	-	37	5.79e-08	gaatgga	AAGGAATGGAATAGAATC	aatacgaatg
chr20	31063220	31063280	+	18	5.79e-08	gtggaatgga	AAGGAATGGAAAGGAATC	gaattgaaga
chr16	46401397	46401457	+	13	5.79e-08	taatcatcga	ATGTAATCGAATGGACTC	atccaatgga
chr16	34582884	34582944	+	23	6.5e-08	aaatcatcga	ATGGACCCGAAGGGAATC	attatcgaat
chr16	34582195	34582255	+	23	6.5e-08	tcactgtcga	ATCAAATCAAATGGAATC	atcatcgtat
chr5	49661045	49661105	-	34	7.24e-08	atcaactcga	GTGCAATGGAATGGAATG	gaatggaatg
chr16	34592895	34592955	-	10	7.24e-08	gaatcatcca	ATATAATAGAATGGAATC	accatcgaa
chr5	49601536	49601596	+	40	7.24e-08	cccgagtgaa	ATGGCATGGAATGGAATA	gaat
chr16	34592891	34592951	-	14	7.24e-08	gaatcatcca	ATATAATAGAATGGAATC	accatcgaag
chr16	34593117	34593177	-	35	7.24e-08	catcatcta	ATTGAATCAAATAGAATC	atcatggaat
chr16	46390764	46390824	+	24	7.24e-08	tcatcatcga	ATACAATAGAATGGAATC	atcaaatgga
chr16	46394651	46394711	+	31	7.24e-08	acatcatcta	ATTGAATCAAATAGAATC	atcatggaat
chr5	49666930	49666990	-	6	8.07e-08	cccgaatgga	ATGGAAAGGAATGGAAAG	gaatt
chr16	46390058	46390118	+	17	8.95e-08	ggatcatcga	ATAGAAACTAATGGAATC	attgttgaaa
chr16	46386989	46387049	+	25	9.99e-08	gaatcaccaa	ATGGACTCGACTGTAATG	attaaatgga
chr16	46387237	46387297	+	36	9.99e-08	gaatcctcga	ATAGAATCAGATGGAATC	atcaaatg
chr21	7926362	7926422	-	30	9.99e-08	atggagtgta	ATGGAATAATATGGAATG	gagtggaatg
chr16	46399030	46399090	+	39	9.99e-08	gaatcaccaa	ATGGACTCGACTGTAATG	attaa
chr2	89839616	89839676	+	9	1.11e-07	agaatgga	ATGGCATGGAATGGAAAC	aacccgaatg
chr1	125000000	125000000	-	18	1.24e-07	tcaccatcga	ATACAATCGAATGGAGTC	atcgaatcga
chr16	34582381	34582441	+	36	1.24e-07	tcatcatcaa	ATGAAATAGAATGCAATC	atcaaatg
chr16	34582399	34582459	+	18	1.24e-07	tcatcatcaa	ATGAAATAGAATGCAATC	atcaaatgga
chr5	49658129	49658189	-	11	1.37e-07	atggagtgta	AAGGAATTGAATAGAATC	aacccgaatg
chr2	89827626	89827686	-	20	1.69e-07	atggagtgga	ATGGCATGGATTGGAATG	gcatggactc
chr16	46401138	46401198	+	30	1.87e-07	tcatcatcga	ATGGAGTTGAATGGAAAC	atcactgaat
chr16	34592725	34592785	-	35	1.87e-07	catcattga	ATTGAACCCAATGGAATC	attaaatgga
chr4	49121011	49121071	-	20	2.08e-07	atagaatgga	ATGGAACAGAACGGAATG	aaatggaatg
chr16	34588180	34588240	+	40	2.08e-07	gattcactaa	GTGGACTCCAATGGAATA	atca
chr16	46390598	46390658	+	40	2.08e-07	gaatcatcga	ATGGACTCGGATGTAATC	atta
chr16	34595299	34595359	-	29	2.31e-07	tcatcattga	CTTGAATTGAATGGAATC	atcaaatgga
chr16	34583495	34583555	+	19	3.13e-07	taatctttga	ATGGATTCGATTGGAATA	atcatcgaat
chr16	46394579	46394639	+	25	3.47e-07	tcatcattga	ATTGACTCATATGGAATC	atcgccgaat
chr16	46389633	46389693	+	25	3.47e-07	tcatcatcga	ATGGACTTGAATTGAATT	atcgaatgga
chr16	46401016	46401076	+	25	3.84e-07	gaatcatcga	ATGGACACGAATCAAATC	atcgttgaat
chr16	46399156	46399216	+	18	3.84e-07	gagtcattga	ATGGACTCTAGTAGAATC	ataatcaaat
chr16	46388957	46389017	+	39	3.84e-07	gaatcatcga	ATGGACACGAATCAAATC	atcgt
chr16	34588111	34588171	+	11	4.23e-07	atatcatcga	ATGCACTTGAATGGAAGC	atcaacgaat
chr16	34588084	34588144	+	38	4.23e-07	atatcatcga	ATGCACTTGAATGGAAGC	atcaac
chr5	49602617	49602677	+	39	4.23e-07	atggaatgga	ATGGAATCAACTCGAGTG	gaatg
chr21	7926392	7926452	-	10	4.23e-07	acagaataga	ATGGAGTGTAATGGAATA	atatggaat
chr16	46394926	46394986	+	29	4.23e-07	tcaccatcga	AGAGAATCGAATAGAATC	atcgaatgaa
chr16	46390267	46390327	+	17	4.67e-07	tcatcattga	ATGCAATCACATGGAATC	atcacagaat
chr16	46390367	46390427	+	15	4.67e-07	gaaacatcaa	ATGGAATCGATTGGAAGT	gtcgaatgga
chr2	89836481	89836541	+	36	5.15e-07	atcaacccga	GTGCAATGGAATGGAATT	gaatggaa
chr5	49601514	49601574	+	12	5.15e-07	atggaatgga	ATGGAATCAACCCGAATG	gaatggaaag
chr2	89836480	89836540	+	37	5.15e-07	atcaacccga	GTGCAATGGAATGGAATT	gaatgga
chr16	34586826	34586886	+	24	5.68e-07	gaatcatcga	AAGGACTCGAATCAAATC	ctaaaatgga
chr17	21988741	21988801	+	10	6.25e-07	tggaatgga	ATGGTGTGGAATGGAATG	gaatggaatg
chr5	49601595	49601655	+	16	8.32e-07	aaggaatgga	ATGGAATGGTACGGAATA	gaatggaatg
chr5	49661462	49661522	-	7	1e-06	atggaatgga	AAATAATAGAATGGAATC	aacccg
chr16	34588259	34588319	+	10	1.1e-06	aatcatcca	ATATAATAGAATTGAATC	accatcgaat
chr16	34588235	34588295	+	34	1.1e-06	gaatcatcca	ATATAATAGAATTGAATC	accatcgaat
chr10	38515365	38515425	+	18	1.1e-06	atggaatgga	ATCAACTCGATTGGAATG	gaatacggaa
chr16	46390677	46390737	+	10	1.21e-06	aatcatcga	ATGGAATTGATCGAAATC	attatcgaat
chr2	90385225	90385285	+	14	2.49e-06	gaatcattga	GTGGACTTGAAAGGAATT	attatggaat
chr16	46399651	46399711	+	10	2.49e-06	aatcatcta	AGGGACACAAATAGAATC	atcattgaat
chr16	34582749	34582809	+	11	3.23e-06	gaagcattga	ATGGGCTCAAAAGAAATC	atcggagaat
chr16	46388885	46388945	+	13	3.23e-06	gaagcattga	ATGGGCTCAAAAGAAATC	atcggagaat
chr16	34586975	34587035	+	38	3.23e-06	gaattatcga	ACAGGCTCAAATGGAATC	atcgaa
chr5	49661446	49661506	-	13	3.52e-06	aaataataga	ATGGAATCAACCCGAGTG	gaatgtaatg
chr10	41911916	41911976	+	14	4.18e-06	atagaatgta	ATGGAATCAACACGAGTG	gaaaggaatg
chr16	46390208	46390268	+	24	4.55e-06	gaaccataga	ATGAACACGAAATGAATC	ataatcgaat
chr16	46390207	46390267	+	25	4.55e-06	gaaccataga	ATGAACACGAAATGAATC	ataatcgaat
chr5	49666167	49666227	-	28	4.55e-06	atggaatgga	ATGGAATCAACGCGAGTG	caatggaatg
chr16	46400495	46400555	+	33	4.95e-06	tcatcataga	ATTGAAACCAATGGATTC	attaaatgga
chr5	49658392	49658452	-	7	5.38e-06	atgcaatgga	ATGGAATCAACTCCAGTG	caatgg
chr16	34593240	34593300	-	16	5.38e-06	ttatcatcga	ACGGACCCATATGGAATC	atcattgaat
chr17	21976439	21976499	+	26	5.86e-06	atgcaatgga	ATGGATTCAACTCGAGTG	gaatggaatg
chr17	26852845	26852905	+	24	6.36e-06	atggaataga	CTGGAACAAAATGAAATC	gaaaggattg
chr16	34581435	34581495	+	22	7.49e-06	gaatcattgg	ATGGGCTCAAATAGTATC	atcatctaat
chr16	46394792	46394852	+	13	8.82e-06	gaatcatcca	ATGGACGAGAAGTGAATC	atcattgaat
chr16	46394786	46394846	+	19	8.82e-06	gaatcatcca	ATGGACGAGAAGTGAATC	atcattgaat
chr16	46391350	46391410	+	22	1.12e-05	gaatcatcat	ATATACTCGAATGGTAAC	atcgaatgga
chr5	49658520	49658580	-	34	2.1e-05	ataaaaggga	ATGTTTTCGAGTGGAATG	gaaaggaatg
chr21	7926412	7926472	-	5	2.1e-05	atggaaatga	AAGTAACAGAATAGAATG	gagt
chr4	49637774	49637834	+	35	2.63e-05	aaagaatgga	ATCAACATGAGTGGAATG	gaaaggaat
chr5	49601793	49601853	+	38	2.84e-05	aaggaataga	ATGGAATCAACCCGAGAG	gaatgg
chr5	49602107	49602167	+	29	4.1e-05	gttgaataga	AGGGAATGTATTCGAGTG	gaatggaaac
chr16	34582671	34582731	+	40	4.1e-05	tcatcatcga	ATTTCATCGAATGTAGTC	atca
chr5	49601724	49601784	+	22	4.1e-05	ctggaataga	AGGGAATGTATTCGAGTG	gaatggaaag
chr16	46390513	46390573	+	10	4.41e-05	caacatcga	ACGGACCCTACCGGAATG	atcaaatgga
chr16	46390495	46390555	+	28	4.41e-05	tcaacatcga	ACGGACCCTACCGGAATG	atcaaatgga
chr16	34589484	34589544	-	6	5.09e-05	tcatcttcga	ATTGAAAACAAAGCAATC	attaa
chr5	49659088	49659148	-	27	0.000152	aaggaatgga	ATCAACGCGAGTGCAATG	gaatggaatg
chr21	7926344	7926404	-	8	0.000174	atgcagtgga	CACGAATGGAATGGACAC	gaatgga
chr4	49141064	49141124	-	34	0.000443	attgaatgga	GTGGAATCAACCCGAGCG	gaaaggaatg
chr16	46386403	46386463	+	28	0.000443	gaatcgttga	GTTTACTCTAATGGGATA	atcattgaat
chrY	56734764	56734824	+	11	0.000751	ctcgaataga	ATGGACACGAATGCTCAA	attgaatgga
