# Supplementary material for: A heterochromatin inducing protein differentially recognizes self versus foreign genomes
Source: PLoS Pathog. 2021 Mar 17;17(3):e1009447. doi: 10.1371/journal.ppat.1009447 (PMC8007004; doi:10.1371/journal.ppat.1009447)
Supplement: S8 Table — Start and end positions of motif 1 consensus (ATGGAATCGAATGGAATC) clustered on chromosomes 16 and 5 of the human genome (GRCh38) are shown along with any genes found within 100 kb upstream or downstream of the motif clusters. Additional SZF1 motif 1 clusters are shown in Fig 7B. (XLSX) [file ppat.1009447.s009.xlsx]

## Sheet: Sheet1
S8 Table. Genes within 100 kb of motif 1-bearing footprints on chromosomes 16 and 5
Chromosome	Start	End	Peak Midpoints	Genes
Chr16	34573023	34595524	46	None
Chr16	46386403	46401591	60	ANKRD26P1
Chr5	49657898	49667193	28	None
